# Supplementary material for: Frequent down-regulation of ABC transporter genes in prostate cancer
Source: BMC Cancer. 2015 Oct 12;15:683. doi: 10.1186/s12885-015-1689-8 (PMC4603841; doi:10.1186/s12885-015-1689-8)
Supplement: Additional file 1: — Significant changes (p < 0.05) of ABC transporter gene expression in different comparisons of subgroups. PCa – prostate cancer; NPT – noncancerous prostate tissue; BCR – biochemical recurrence; TMPRSS2-ERG+/- – fusion transcript positive/negative cases; pT – tumour stage; FC – fold change. (XLSX 10 kb) [file 12885_2015_1689_MOESM1_ESM.xlsx]

## Sheet: Sheet1
Additional file 1.Significant changes (p < 0.05) of ABC transporter gene expression in different comparisons of subgroups. PCa – prostate cancer; NPT – noncancerous prostate tissue; BCR – biochemical recurrence; TMPRSS2-ERG+/- – fusion transcript positive/negative cases; pT – tumour stage; FC – fold change.
Gene	FC	p-Value
PCa (N = 10) vs NPT (N = 6)
ABCG4	-4.42	<0.001
ABCC9	-2.77	<0.001
ABCD2	-2.44	<0.001
ABCG2	-2.22	0.003
ABCC6	-5.67	0.005
ABCC4	2.49	0.007
ABCA8	-2.03	0.029
ABCG1	1.48	0.029
ABCC10	-1.24	0.031
ABCB1	-1.51	0.035
TMPRSS2-ERG+ (N = 6) vs TMPRSS2-ERG- (N = 4)
ABCA8	2.56	0.012
ABCC9	1.74	0.037
ABCF1	1.57	0.038
ABCA13	5.35	0.039
BCR (N = 5) vs No-BCR (N = 5)
ABCA11	-2.03	0.031
pT3 (N = 5) vs pT2 (N = 5)
ABCA10	-3.29	0.006
ABCA5	-1.73	0.022
ABCA11	-2.05	0.028
ABCA6	-1.99	0.046
Gleason ≥7 (N = 7) vs Gleason 6 (N = 3)
ABCA4	2.41	0.038
ABCA2	1.47	0.041
ABCF3	1.44	0.041
